# Supplementary material for: Implementing an Interactive Introduction to Complementary Medicine for Chronic Pain Management Into the Medical School Curriculum
Source: MedEdPORTAL. 2020 Dec 29;16:11056. doi: 10.15766/mep_2374-8265.11056 (PMC7780745; doi:10.15766/mep_2374-8265.11056)
Supplement: Supplementary file 1 — CAM Lecture.pptxStudent Perspective Script.docxFacilitator Guide.docxPresession Survey.docxPostSession Survey.docx [file mep_2374-8265.11056-s001.zip]

Archive with 6 entries (6 files):
- _Educational_Summary_Report_11056.pdf
- A. CAM Lecture.pptx
- B. Student Perspective Script.docx
- C. Facilitator Guide.docx
- D. Presession Survey.docx
- E. Postsession Survey.docx
